# Supplementary material for: A Platform for the Glucose Biosensor Based on Dendritic Gold Nanostructures and Polyaniline-Gold Nanoparticles Nanocomposite
Source: Biosensors (Basel). 2025 Mar 19;15(3):196. doi: 10.3390/bios15030196 (PMC11940116; doi:10.3390/bios15030196)
Supplement: Supplementary file 1 [file biosensors-15-00196-s001.zip]

Archive with 1 entries (1 files):
- biosensors-3434534-supplementary.pdf
